# Supplementary material for: Influence of hydrogenation on the mechanical properties of Pd nanoparticles
Source: RSC Adv. 2021 Jan 13;11(5):3115–24. doi: 10.1039/d0ra08974e (PMC8693791; doi:10.1039/d0ra08974e)
Supplement: RA-011-D0RA08974E-s001 [file RA-011-D0RA08974E-s001.txt]

File Name : figure s1.tif

Caption : fig. s1 phase transition in the nanoparticles with h atom content of 0.50.

File Name : figure s2.tif

Caption : fig. s2 dislocation multiplication in nanoparticles with h atom content of 0.33. 
